# Supplementary material for: Coriandrum sativum L.: A Review on Ethnopharmacology, Phytochemistry, and Cardiovascular Benefits
Source: Molecules. 2021 Dec 30;27(1):209. doi: 10.3390/molecules27010209 (PMC8747064; doi:10.3390/molecules27010209)
Supplement: Supplementary file 1 [file molecules-27-00209-s001.zip]

Archive with 1 entries (1 files):
- molecules-1505147-supplementary.pdf
